# Supplementary material for: Green Chemistry for the Transformation of Chlorinated Wastes: Catalytic Hydrodechlorination on Pd-Ni and Pd-Fe Bimetallic Catalysts Supported on SiO2
Source: Gels. 2023 Mar 25;9(4):275. doi: 10.3390/gels9040275 (PMC10137916; doi:10.3390/gels9040275)
Supplement: Supplementary file 1 [file gels-09-00275-s001.zip]

Archive with 1 entries (1 files):
- gels-2291672-supplementary.pdf
